# Supplementary material for: An Appealing, Robust Access to Furo-Fused Heteropolycycles
Source: Molecules. 2025 Feb 18;30(4):948. doi: 10.3390/molecules30040948 (PMC11858213; doi:10.3390/molecules30040948)
Supplement: Supplementary file 1 [file molecules-30-00948-s001.zip]

Archive with 1 entries (1 files):
- molecules-3328989-supplementary.pdf
